# Supplementary material for: Flexible Graphite/PPG Hybrid Composite-Based Resistive Sensor for Sensing Organic Compounds
Source: Sensors (Basel). 2020 May 6;20(9):2651. doi: 10.3390/s20092651 (PMC7249171; doi:10.3390/s20092651)
Supplement: Supplementary file 1 [file sensors-20-02651-s001.zip]

Archive with 2 entries (2 files):
- sensors-761390-supplementary1.pdf
- sensors-761390-supplementary2.docx
